# Supplementary material for: Tracking Changes in Corticospinal Excitability During Visuomotor Paired Associative Stimulation to Predict Motor Resonance Rewriting
Source: Brain Sci. 2025 Feb 27;15(3):257. doi: 10.3390/brainsci15030257 (PMC11940033; doi:10.3390/brainsci15030257)
Supplement: Supplementary file 1 [file brainsci-15-00257-s001.zip]

Archive with 1 entries (1 files):
- brainsci-3509146-supplementary.pdf
